# Supplementary material for: Targeting Phosphoinositide 3-Kinase to Reduce the Progression of Ovarian Cancer Cells in a 3D Collagen Model
Source: Biomolecules. 2026 Mar 2;16(3):377. doi: 10.3390/biom16030377 (PMC13024705; doi:10.3390/biom16030377)
Supplement: Supplementary file 1 [file biomolecules-16-00377-s001.zip]

Archive with 1 entries (1 files):
- biomolecules-4136554-supplementary.pdf
